# Supplementary material for: Peripherally Inserted Central Venous Catheter (PICC) Related Bloodstream Infection in Cancer Patients Treated with Chemotherapy Compared with Noncancer Patients: A Propensity-Score-Matched Analysis
Source: Cancers (Basel). 2023 Jun 20;15(12):3253. doi: 10.3390/cancers15123253 (PMC10296793; doi:10.3390/cancers15123253)
Supplement: Supplementary file 1 [file cancers-15-03253-s001.zip]

Archive with 1 entries (1 files):
- cancers-2403322-supplementary.pdf
